# Supplementary material for: MYC-Mediated Ribosomal Gene Expression Sensitizes Enzalutamide-resistant Prostate Cancer Cells to EP300/CREBBP Inhibitors
Source: Am J Pathol. 2021 Mar 8;191(6):1094–107. doi: 10.1016/j.ajpath.2021.02.017 (PMC12178334; doi:10.1016/j.ajpath.2021.02.017)
Supplement: Supplemental Table S1 [file mmc2.xlsx]

## Sheet: Tabelle1
Supplementary Table 1: Positively and negatively enriched GSEA gene signatures in DuCaP cells after treatment with 10 µM C646 for 24 hr.
NAME	SIZE	ES	NES	NOM p-val	FDR q-val	FWER p-val	RANK AT MAX	LEADING EDGE
HALLMARK_KRAS_SIGNALING_DN	23	0.601776	1.88581	0.00220264	0.0101275	0.008	824	tags=35%, list=11%, signal=39%
HALLMARK_P53_PATHWAY	105	0.408748	1.79776	0	0.0187832	0.027	1180	tags=32%, list=16%, signal=38%
HALLMARK_HEME_METABOLISM	110	0.393236	1.72158	0	0.0279985	0.058	1779	tags=45%, list=24%, signal=58%
HALLMARK_TNFA_SIGNALING_VIA_NFKB	61	0.410707	1.60907	0.00464037	0.0437442	0.123	638	tags=25%, list=9%, signal=27%
HALLMARK_UV_RESPONSE_DN	64	0.402477	1.60064	0.00700935	0.037905	0.132	1852	tags=53%, list=25%, signal=71%
HALLMARK_COMPLEMENT	65	0.375793	1.46699	0.0193705	0.100819	0.369	1741	tags=34%, list=24%, signal=44%
HALLMARK_IL6_JAK_STAT3_SIGNALING	25	0.431766	1.43468	0.0543478	0.112475	0.449	1223	tags=32%, list=17%, signal=38%
HALLMARK_INFLAMMATORY_RESPONSE	39	0.382072	1.38915	0.0451467	0.141672	0.585	1741	tags=44%, list=24%, signal=57%
HALLMARK_BILE_ACID_METABOLISM	46	0.35148	1.31663	0.0782609	0.211423	0.78	624	tags=22%, list=9%, signal=24%
HALLMARK_WNT_BETA_CATENIN_SIGNALING	23	0.397479	1.24323	0.161364	0.30745	0.908	1086	tags=22%, list=15%, signal=25%
HALLMARK_ESTROGEN_RESPONSE_EARLY	94	0.287753	1.23101	0.131034	0.303387	0.927	2047	tags=41%, list=28%, signal=57%
HALLMARK_APICAL_JUNCTION	71	0.291966	1.19676	0.16092	0.344064	0.966	1715	tags=28%, list=24%, signal=37%
HALLMARK_CHOLESTEROL_HOMEOSTASIS	46	0.323057	1.19534	0.203057	0.320573	0.967	1555	tags=28%, list=21%, signal=36%
HALLMARK_MYOGENESIS	60	0.300337	1.19371	0.163482	0.301599	0.969	1520	tags=37%, list=21%, signal=46%
HALLMARK_HYPOXIA	83	0.276531	1.16461	0.180095	0.338995	0.983	687	tags=20%, list=9%, signal=22%
HALLMARK_IL2_STAT5_SIGNALING	74	0.273283	1.11807	0.24826	0.413069	0.998	1447	tags=30%, list=20%, signal=37%
HALLMARK_KRAS_SIGNALING_UP	39	0.306153	1.09207	0.311364	0.444565	1	968	tags=26%, list=13%, signal=29%
HALLMARK_PEROXISOME	69	0.26945	1.08836	0.29932	0.430038	1	624	tags=14%, list=9%, signal=16%
HALLMARK_XENOBIOTIC_METABOLISM	85	0.237038	0.988536	0.493827	0.651213	1	629	tags=15%, list=9%, signal=17%
HALLMARK_COAGULATION	26	0.299727	0.986542	0.495614	0.623947	1	938	tags=19%, list=13%, signal=22%
HALLMARK_APOPTOSIS	77	0.221302	0.9061	0.651972	0.806726	1	1803	tags=32%, list=25%, signal=43%
HALLMARK_INTERFERON_GAMMA_RESPONSE	54	0.221667	0.856182	0.71754	0.89357	1	1032	tags=20%, list=14%, signal=24%
HALLMARK_PROTEIN_SECRETION	80	0.20253	0.834568	0.819712	0.902424	1	1574	tags=24%, list=22%, signal=30%
HALLMARK_ALLOGRAFT_REJECTION	45	0.210476	0.778668	0.840547	0.954632	1	1498	tags=27%, list=21%, signal=33%
HALLMARK_INTERFERON_ALPHA_RESPONSE	26	0.238053	0.760927	0.838337	0.939739	1	1814	tags=31%, list=25%, signal=41%
HALLMARK_TGF_BETA_SIGNALING	30	0.162245	0.542188	0.995633	0.997011	1	2910	tags=53%, list=40%, signal=89%
HALLMARK_E2F_TARGETS	178	-0.711154	-3.24821	0	0	0	919	tags=54%, list=13%, signal=60%
HALLMARK_G2M_CHECKPOINT	171	-0.677789	-3.08894	0	0	0	881	tags=46%, list=12%, signal=51%
HALLMARK_MITOTIC_SPINDLE	159	-0.477856	-2.12504	0	0.000253333	0.001	1085	tags=31%, list=15%, signal=35%
HALLMARK_SPERMATOGENESIS	46	-0.58304	-2.10609	0	0.00019	0.001	270	tags=28%, list=4%, signal=29%
HALLMARK_MYC_TARGETS_V2	53	-0.555937	-2.0239	0	0.000152	0.001	1534	tags=51%, list=21%, signal=64%
HALLMARK_GLYCOLYSIS	109	-0.408704	-1.70486	0	0.00953098	0.075	748	tags=24%, list=10%, signal=26%
HALLMARK_MTORC1_SIGNALING	151	-0.365413	-1.60263	0.00323102	0.0220001	0.187	1555	tags=36%, list=21%, signal=45%
HALLMARK_MYC_TARGETS_V1	186	-0.3507	-1.57191	0.00168919	0.0251659	0.236	1554	tags=34%, list=21%, signal=42%
HALLMARK_DNA_REPAIR	108	-0.35088	-1.46227	0.0221465	0.0609533	0.51	2140	tags=43%, list=29%, signal=59%
HALLMARK_EPITHELIAL_MESENCHYMAL_TRANSITION	42	-0.38715	-1.34503	0.0902778	0.12414	0.811	1910	tags=50%, list=26%, signal=67%
HALLMARK_ANDROGEN_RESPONSE	82	-0.327734	-1.2961	0.0896057	0.155626	0.91	1500	tags=32%, list=21%, signal=39%
HALLMARK_ESTROGEN_RESPONSE_LATE	90	-0.308738	-1.25563	0.0953237	0.183286	0.957	1348	tags=32%, list=19%, signal=39%
HALLMARK_OXIDATIVE_PHOSPHORYLATION	163	-0.216275	-0.961115	0.564356	0.770263	1	1326	tags=20%, list=18%, signal=23%
HALLMARK_FATTY_ACID_METABOLISM	97	-0.228331	-0.93691	0.595525	0.780315	1	1392	tags=25%, list=19%, signal=30%
HALLMARK_PI3K_AKT_MTOR_SIGNALING	73	-0.228828	-0.89779	0.653985	0.831879	1	1306	tags=22%, list=18%, signal=26%
HALLMARK_UNFOLDED_PROTEIN_RESPONSE	88	-0.217653	-0.88208	0.6953	0.818186	1	1393	tags=19%, list=19%, signal=24%
HALLMARK_REACTIVE_OXIGEN_SPECIES_PATHWAY	28	-0.269803	-0.874725	0.663603	0.786679	1	2163	tags=39%, list=30%, signal=56%
HALLMARK_UV_RESPONSE_UP	93	-0.188706	-0.787333	0.889076	0.906949	1	2166	tags=33%, list=30%, signal=47%
HALLMARK_ADIPOGENESIS	125	-0.17757	-0.755451	0.931389	0.898808	1	1451	tags=21%, list=20%, signal=26%
