# Supplementary material for: MYC-Mediated Ribosomal Gene Expression Sensitizes Enzalutamide-resistant Prostate Cancer Cells to EP300/CREBBP Inhibitors
Source: Am J Pathol. 2021 Mar 8;191(6):1094–107. doi: 10.1016/j.ajpath.2021.02.017 (PMC12178334; doi:10.1016/j.ajpath.2021.02.017)
Supplement: Supplemental Table S2 [file mmc3.xlsx]

## Sheet: Tabelle1
Supplementary Table 2: Positively and negatively enriched gene signatures in DuCaP cells after treatment with 10 µM I-CBP112 for 24 hr.
NAME	SIZE	ES	NES	NOM p-val	FDR q-val	FWER p-val	RANK AT MAX	LEADING EDGE
HALLMARK_APICAL_JUNCTION	126	0.300279	1.3255	0.0237581	0.75254	0.741	2357	tags=25%, list=17%, signal=29%
HALLMARK_COMPLEMENT	107	0.295311	1.26196	0.0824053	0.610458	0.896	1579	tags=21%, list=11%, signal=23%
HALLMARK_COAGULATION	61	0.296946	1.16081	0.209746	0.787012	0.987	1847	tags=30%, list=13%, signal=34%
HALLMARK_UV_RESPONSE_DN	104	0.268723	1.1423	0.202151	0.660249	0.993	3779	tags=43%, list=27%, signal=59%
HALLMARK_KRAS_SIGNALING_DN	70	0.261169	1.04193	0.36689	0.952386	1	3218	tags=40%, list=23%, signal=52%
HALLMARK_HEME_METABOLISM	148	0.230238	1.03961	0.356828	0.802512	1	2846	tags=26%, list=21%, signal=32%
HALLMARK_WNT_BETA_CATENIN_SIGNALING	33	0.296421	1.00134	0.447826	0.833746	1	2707	tags=24%, list=20%, signal=30%
HALLMARK_P53_PATHWAY	162	0.219511	0.996752	0.443983	0.746872	1	2382	tags=23%, list=17%, signal=28%
HALLMARK_MYOGENESIS	104	0.232113	0.98625	0.486175	0.696955	1	3219	tags=36%, list=23%, signal=46%
HALLMARK_APICAL_SURFACE	25	0.269575	0.852116	0.681818	1	1	504	tags=12%, list=4%, signal=12%
HALLMARK_HEDGEHOG_SIGNALING	23	0.270482	0.835403	0.719409	0.967628	1	1380	tags=22%, list=10%, signal=24%
HALLMARK_PROTEIN_SECRETION	88	0.197923	0.830448	0.817992	0.896726	1	3203	tags=24%, list=23%, signal=31%
HALLMARK_BILE_ACID_METABOLISM	71	0.176685	0.704613	0.957317	0.965735	1	3588	tags=31%, list=26%, signal=42%
HALLMARK_E2F_TARGETS	193	-0.767985	-3.45739	0	0	0	2331	tags=76%, list=17%, signal=90%
HALLMARK_G2M_CHECKPOINT	187	-0.714726	-3.25615	0	0	0	1476	tags=50%, list=11%, signal=56%
HALLMARK_MYC_TARGETS_V2	58	-0.722266	-2.70156	0	0	0	3279	tags=83%, list=24%, signal=108%
HALLMARK_MYC_TARGETS_V1	193	-0.581613	-2.63419	0	0	0	3926	tags=68%, list=28%, signal=93%
HALLMARK_MTORC1_SIGNALING	186	-0.542969	-2.43733	0	0	0	2625	tags=50%, list=19%, signal=61%
HALLMARK_UV_RESPONSE_UP	120	-0.496013	-2.12085	0	0	0	2868	tags=40%, list=21%, signal=50%
HALLMARK_OXIDATIVE_PHOSPHORYLATION	173	-0.450587	-2.04144	0	0	0	4543	tags=58%, list=33%, signal=85%
HALLMARK_MITOTIC_SPINDLE	191	-0.445784	-2.0412	0	0	0	1489	tags=26%, list=11%, signal=28%
HALLMARK_DNA_REPAIR	131	-0.464867	-1.9955	0	0.000449324	0.003	2510	tags=37%, list=18%, signal=45%
HALLMARK_ESTROGEN_RESPONSE_LATE	144	-0.448128	-1.96324	0	0.000404392	0.003	2637	tags=46%, list=19%, signal=56%
HALLMARK_ANDROGEN_RESPONSE	93	-0.448664	-1.82241	0	0.00172384	0.014	2888	tags=39%, list=21%, signal=49%
HALLMARK_SPERMATOGENESIS	67	-0.467075	-1.81791	0.00196464	0.00181772	0.016	1226	tags=30%, list=9%, signal=33%
HALLMARK_XENOBIOTIC_METABOLISM	124	-0.385957	-1.6481	0.00181818	0.0115656	0.102	3225	tags=42%, list=23%, signal=54%
HALLMARK_REACTIVE_OXIGEN_SPECIES_PATHWAY	35	-0.478235	-1.62718	0.00922509	0.012967	0.123	3152	tags=46%, list=23%, signal=59%
HALLMARK_EPITHELIAL_MESENCHYMAL_TRANSITION	98	-0.383001	-1.58307	0.00365631	0.0181063	0.172	1221	tags=27%, list=9%, signal=29%
HALLMARK_IL6_JAK_STAT3_SIGNALING	38	-0.456909	-1.57537	0.0244361	0.018235	0.184	2631	tags=37%, list=19%, signal=45%
HALLMARK_INFLAMMATORY_RESPONSE	79	-0.395262	-1.55121	0.00552486	0.020388	0.211	2743	tags=37%, list=20%, signal=46%
HALLMARK_ANGIOGENESIS	19	-0.520504	-1.49834	0.0656064	0.0313391	0.322	2672	tags=42%, list=19%, signal=52%
HALLMARK_ESTROGEN_RESPONSE_EARLY	151	-0.334102	-1.49229	0.00369004	0.0318167	0.341	2637	tags=38%, list=19%, signal=46%
HALLMARK_PI3K_AKT_MTOR_SIGNALING	81	-0.368305	-1.47075	0.0197239	0.0355906	0.382	1778	tags=22%, list=13%, signal=25%
HALLMARK_ALLOGRAFT_REJECTION	68	-0.368371	-1.43061	0.0279851	0.0477364	0.497	2951	tags=32%, list=21%, signal=41%
HALLMARK_UNFOLDED_PROTEIN_RESPONSE	104	-0.337754	-1.40003	0.0181159	0.0576319	0.586	4499	tags=48%, list=33%, signal=71%
HALLMARK_FATTY_ACID_METABOLISM	127	-0.326448	-1.39993	0.0124113	0.0551857	0.586	3213	tags=36%, list=23%, signal=47%
HALLMARK_ADIPOGENESIS	155	-0.307681	-1.36787	0.0183824	0.0664232	0.676	2782	tags=31%, list=20%, signal=38%
HALLMARK_HYPOXIA	142	-0.313288	-1.3609	0.0317757	0.0673993	0.702	1749	tags=27%, list=13%, signal=30%
HALLMARK_GLYCOLYSIS	163	-0.301716	-1.3549	0.0185185	0.0673553	0.719	1783	tags=25%, list=13%, signal=29%
HALLMARK_TNFA_SIGNALING_VIA_NFKB	133	-0.309546	-1.33681	0.0485612	0.0754608	0.779	2908	tags=34%, list=21%, signal=42%
HALLMARK_APOPTOSIS	113	-0.293393	-1.22605	0.113852	0.161922	0.971	2451	tags=27%, list=18%, signal=32%
HALLMARK_IL2_STAT5_SIGNALING	128	-0.282651	-1.21175	0.131274	0.172647	0.981	1852	tags=25%, list=13%, signal=29%
HALLMARK_TGF_BETA_SIGNALING	47	-0.327614	-1.18704	0.198819	0.197241	0.989	856	tags=13%, list=6%, signal=14%
HALLMARK_PEROXISOME	87	-0.273887	-1.13505	0.216822	0.266508	0.999	3000	tags=32%, list=22%, signal=41%
HALLMARK_INTERFERON_GAMMA_RESPONSE	109	-0.269679	-1.13391	0.216015	0.259983	0.999	2631	tags=27%, list=19%, signal=33%
HALLMARK_KRAS_SIGNALING_UP	94	-0.264449	-1.08654	0.281022	0.327629	1	911	tags=15%, list=7%, signal=16%
HALLMARK_CHOLESTEROL_HOMEOSTASIS	67	-0.251455	-0.972409	0.511321	0.556232	1	1934	tags=22%, list=14%, signal=26%
HALLMARK_NOTCH_SIGNALING	28	-0.283537	-0.910054	0.5706	0.689562	1	2962	tags=36%, list=21%, signal=45%
HALLMARK_PANCREAS_BETA_CELLS	17	-0.314611	-0.891465	0.59322	0.712818	1	2263	tags=29%, list=16%, signal=35%
HALLMARK_INTERFERON_ALPHA_RESPONSE	56	-0.228535	-0.855917	0.744231	0.770358	1	2446	tags=23%, list=18%, signal=28%
