# Supplementary material for: MYC-Mediated Ribosomal Gene Expression Sensitizes Enzalutamide-resistant Prostate Cancer Cells to EP300/CREBBP Inhibitors
Source: Am J Pathol. 2021 Mar 8;191(6):1094–107. doi: 10.1016/j.ajpath.2021.02.017 (PMC12178334; doi:10.1016/j.ajpath.2021.02.017)
Supplement: Supplemental Table S3 [file mmc4.xlsx]

## Sheet: Tabelle1
Supplementary Table 3: Positively and negatively enriched gene signatures in DuCaP EnzaR cells after treatment with 10 µM C646 for 24 hr.
NAME	SIZE	ES	NES	NOM p-val	FDR q-val	FWER p-val	RANK AT MAX	LEADING EDGE
HALLMARK_PROTEIN_SECRETION	93	0.529727	2.02587	0	0.001	0.001	5625	tags=58%, list=24%, signal=76%
HALLMARK_ANDROGEN_RESPONSE	97	0.357715	1.33813	0.0529801	0.0976411	0.236	3556	tags=37%, list=15%, signal=44%
HALLMARK_COMPLEMENT	141	0.28431	1.13763	0.108108	0.290184	0.706	4080	tags=28%, list=17%, signal=34%
HALLMARK_MYC_TARGETS_V1	195	0.266916	1.09955	0.15942	0.284356	0.79	5032	tags=37%, list=21%, signal=47%
HALLMARK_UV_RESPONSE_DN	126	0.264603	1.04238	0.349057	0.338314	0.914	3188	tags=25%, list=13%, signal=29%
HALLMARK_E2F_TARGETS	194	-0.58461	-1.87896	0	0.00102273	0.001	4508	tags=51%, list=19%, signal=62%
HALLMARK_CHOLESTEROL_HOMEOSTASIS	70	-0.571351	-1.67819	0.00246914	0.012066	0.023	4966	tags=56%, list=21%, signal=70%
HALLMARK_MYOGENESIS	150	-0.528574	-1.67342	0	0.00804398	0.023	2814	tags=27%, list=12%, signal=30%
HALLMARK_ESTROGEN_RESPONSE_LATE	170	-0.516857	-1.66341	0	0.00658307	0.025	3442	tags=37%, list=15%, signal=43%
HALLMARK_MYC_TARGETS_V2	58	-0.560695	-1.60438	0.00249377	0.0125388	0.059	4090	tags=40%, list=17%, signal=48%
HALLMARK_APICAL_JUNCTION	156	-0.501758	-1.58438	0.00111982	0.0144345	0.081	3560	tags=37%, list=15%, signal=43%
HALLMARK_DNA_REPAIR	137	-0.50379	-1.56868	0.00112994	0.0159836	0.104	2504	tags=28%, list=11%, signal=32%
HALLMARK_KRAS_SIGNALING_DN	118	-0.495884	-1.53828	0.00450958	0.0212981	0.152	2990	tags=29%, list=13%, signal=33%
HALLMARK_UV_RESPONSE_UP	137	-0.481123	-1.51294	0.00110742	0.0279217	0.213	4634	tags=42%, list=20%, signal=51%
HALLMARK_WNT_BETA_CATENIN_SIGNALING	36	-0.571016	-1.50062	0.0167131	0.0291273	0.239	4089	tags=39%, list=17%, signal=47%
HALLMARK_ADIPOGENESIS	176	-0.462247	-1.4939	0.00109051	0.0292709	0.261	3864	tags=31%, list=16%, signal=37%
HALLMARK_G2M_CHECKPOINT	194	-0.458057	-1.47122	0.00106952	0.0355488	0.33	4470	tags=46%, list=19%, signal=56%
HALLMARK_P53_PATHWAY	184	-0.442114	-1.42501	0.00858369	0.059825	0.517	2656	tags=27%, list=11%, signal=30%
HALLMARK_ESTROGEN_RESPONSE_EARLY	178	-0.438305	-1.40148	0.0107181	0.0727838	0.629	4864	tags=41%, list=21%, signal=51%
HALLMARK_APICAL_SURFACE	34	-0.535957	-1.3938	0.0557823	0.0736856	0.653	3419	tags=32%, list=14%, signal=38%
HALLMARK_GLYCOLYSIS	185	-0.421214	-1.35266	0.0140693	0.107673	0.8	4529	tags=36%, list=19%, signal=44%
HALLMARK_MITOTIC_SPINDLE	196	-0.417716	-1.33582	0.0205405	0.118562	0.852	4118	tags=36%, list=17%, signal=43%
HALLMARK_EPITHELIAL_MESENCHYMAL_TRANSITION	154	-0.413294	-1.31	0.0469432	0.143895	0.918	1859	tags=19%, list=8%, signal=20%
HALLMARK_OXIDATIVE_PHOSPHORYLATION	180	-0.403788	-1.30804	0.0296703	0.139989	0.924	4770	tags=30%, list=20%, signal=37%
HALLMARK_UNFOLDED_PROTEIN_RESPONSE	109	-0.399355	-1.2392	0.102353	0.248799	0.991	3635	tags=27%, list=15%, signal=31%
HALLMARK_PANCREAS_BETA_CELLS	24	-0.503905	-1.23809	0.196862	0.239404	0.991	1945	tags=29%, list=8%, signal=32%
HALLMARK_ANGIOGENESIS	26	-0.492404	-1.22232	0.193362	0.260631	0.997	4564	tags=46%, list=19%, signal=57%
HALLMARK_XENOBIOTIC_METABOLISM	157	-0.380321	-1.20897	0.127036	0.275852	1	3822	tags=25%, list=16%, signal=29%
HALLMARK_COAGULATION	87	-0.389785	-1.17009	0.194946	0.34954	1	2281	tags=18%, list=10%, signal=20%
HALLMARK_MTORC1_SIGNALING	195	-0.35711	-1.15964	0.173545	0.360968	1	4830	tags=31%, list=20%, signal=39%
HALLMARK_TNFA_SIGNALING_VIA_NFKB	165	-0.363855	-1.15952	0.195175	0.347485	1	5076	tags=38%, list=21%, signal=48%
HALLMARK_HYPOXIA	174	-0.358303	-1.15014	0.179153	0.356186	1	2803	tags=23%, list=12%, signal=26%
HALLMARK_APOPTOSIS	134	-0.358172	-1.1424	0.2211	0.360248	1	4798	tags=32%, list=20%, signal=40%
HALLMARK_FATTY_ACID_METABOLISM	140	-0.362339	-1.13214	0.230942	0.3741	1	4713	tags=30%, list=20%, signal=37%
HALLMARK_PEROXISOME	95	-0.363766	-1.11155	0.277321	0.409064	1	3937	tags=29%, list=17%, signal=35%
HALLMARK_HEME_METABOLISM	172	-0.340469	-1.09282	0.291529	0.43922	1	3319	tags=23%, list=14%, signal=27%
HALLMARK_REACTIVE_OXIGEN_SPECIES_PATHWAY	43	-0.396341	-1.08273	0.353887	0.45078	1	2216	tags=21%, list=9%, signal=23%
HALLMARK_PI3K_AKT_MTOR_SIGNALING	95	-0.35431	-1.07543	0.342593	0.455053	1	2722	tags=24%, list=12%, signal=27%
HALLMARK_NOTCH_SIGNALING	30	-0.418444	-1.06643	0.377565	0.462091	1	2493	tags=23%, list=11%, signal=26%
HALLMARK_INTERFERON_ALPHA_RESPONSE	78	-0.354116	-1.04585	0.370504	0.50034	1	4727	tags=27%, list=20%, signal=34%
HALLMARK_IL6_JAK_STAT3_SIGNALING	58	-0.368596	-1.04103	0.409561	0.497561	1	5003	tags=31%, list=21%, signal=39%
HALLMARK_IL2_STAT5_SIGNALING	154	-0.313426	-0.994335	0.491694	0.595536	1	4404	tags=29%, list=19%, signal=35%
HALLMARK_BILE_ACID_METABOLISM	91	-0.308741	-0.930429	0.602113	0.729875	1	5021	tags=34%, list=21%, signal=43%
HALLMARK_KRAS_SIGNALING_UP	141	-0.294109	-0.915451	0.651059	0.747283	1	2588	tags=15%, list=11%, signal=17%
HALLMARK_INTERFERON_GAMMA_RESPONSE	148	-0.285552	-0.910765	0.678251	0.738641	1	4003	tags=20%, list=17%, signal=23%
HALLMARK_SPERMATOGENESIS	95	-0.291983	-0.883218	0.698487	0.779241	1	5319	tags=31%, list=23%, signal=39%
HALLMARK_TGF_BETA_SIGNALING	50	-0.313899	-0.871729	0.707285	0.783025	1	1747	tags=14%, list=7%, signal=15%
HALLMARK_ALLOGRAFT_REJECTION	116	-0.264874	-0.827565	0.809469	0.847842	1	5538	tags=28%, list=23%, signal=36%
HALLMARK_HEDGEHOG_SIGNALING	31	-0.313895	-0.825608	0.716398	0.831965	1	5157	tags=42%, list=22%, signal=54%
HALLMARK_INFLAMMATORY_RESPONSE	129	-0.252038	-0.792179	0.878619	0.864572	1	4089	tags=20%, list=17%, signal=24%
