# Supplementary material for: MYC-Mediated Ribosomal Gene Expression Sensitizes Enzalutamide-resistant Prostate Cancer Cells to EP300/CREBBP Inhibitors
Source: Am J Pathol. 2021 Mar 8;191(6):1094–107. doi: 10.1016/j.ajpath.2021.02.017 (PMC12178334; doi:10.1016/j.ajpath.2021.02.017)
Supplement: Supplemental Table S4 [file mmc5.xlsx]

## Sheet: Tabelle1
Supplementary Table 4: Positively and negatively enriched gene signatures in DuCaP EnzaR cells after treatment with 10 µM I-CBP112 for 24 hr.
NAME	SIZE	ES	NES	NOM p-val	FDR q-val	FWER p-val	RANK AT MAX	LEADING EDGE
HALLMARK_PROTEIN_SECRETION	94	0.462667	1.6542	0	0.0140082	0.028	4928	tags=40%, list=20%, signal=50%
HALLMARK_HEME_METABOLISM	173	0.367088	1.41008	0.00340136	0.0688249	0.247	3624	tags=32%, list=15%, signal=37%
HALLMARK_UV_RESPONSE_DN	126	0.352045	1.30592	0.0398671	0.124285	0.542	3895	tags=37%, list=16%, signal=44%
HALLMARK_HYPOXIA	176	0.282561	1.0979	0.188811	0.462101	0.983	2303	tags=20%, list=9%, signal=22%
HALLMARK_COMPLEMENT	141	0.28849	1.09374	0.218354	0.381554	0.985	4922	tags=34%, list=20%, signal=42%
HALLMARK_NOTCH_SIGNALING	30	0.378131	1.08684	0.323529	0.332656	0.986	3199	tags=30%, list=13%, signal=34%
HALLMARK_SPERMATOGENESIS	100	0.287102	1.02931	0.388102	0.419557	0.998	3636	tags=24%, list=15%, signal=28%
HALLMARK_TGF_BETA_SIGNALING	50	0.304634	0.967284	0.478049	0.52767	1	2705	tags=30%, list=11%, signal=34%
HALLMARK_E2F_TARGETS	195	-0.694038	-2.47004	0	0	0	4613	tags=67%, list=19%, signal=82%
HALLMARK_MYC_TARGETS_V2	58	-0.781293	-2.36562	0	0	0	3401	tags=71%, list=14%, signal=82%
HALLMARK_MYC_TARGETS_V1	195	-0.602409	-2.15024	0	0	0	5692	tags=56%, list=23%, signal=73%
HALLMARK_G2M_CHECKPOINT	193	-0.579894	-2.07112	0	0	0	4449	tags=51%, list=18%, signal=62%
HALLMARK_ESTROGEN_RESPONSE_LATE	175	-0.510845	-1.79127	0	0.00201579	0.008	3686	tags=38%, list=15%, signal=44%
HALLMARK_ESTROGEN_RESPONSE_EARLY	183	-0.497909	-1.77805	0	0.00260919	0.012	3686	tags=38%, list=15%, signal=44%
HALLMARK_OXIDATIVE_PHOSPHORYLATION	181	-0.492544	-1.75541	0	0.00258493	0.014	6023	tags=51%, list=25%, signal=68%
HALLMARK_DNA_REPAIR	138	-0.489542	-1.69002	0	0.00496374	0.031	4426	tags=42%, list=18%, signal=51%
HALLMARK_IL6_JAK_STAT3_SIGNALING	62	-0.543061	-1.66796	0.00337838	0.00563871	0.04	2493	tags=26%, list=10%, signal=29%
HALLMARK_ANGIOGENESIS	26	-0.648039	-1.661	0.0154639	0.00586234	0.046	560	tags=27%, list=2%, signal=28%
HALLMARK_UV_RESPONSE_UP	142	-0.468163	-1.63204	0.00144928	0.00761561	0.064	4481	tags=41%, list=18%, signal=50%
HALLMARK_ADIPOGENESIS	177	-0.450908	-1.6026	0	0.009066	0.082	5384	tags=42%, list=22%, signal=53%
HALLMARK_KRAS_SIGNALING_DN	126	-0.455081	-1.56411	0	0.0125312	0.117	3533	tags=28%, list=14%, signal=32%
HALLMARK_INFLAMMATORY_RESPONSE	134	-0.451966	-1.55847	0.00149031	0.0126881	0.128	3948	tags=29%, list=16%, signal=35%
HALLMARK_XENOBIOTIC_METABOLISM	162	-0.440149	-1.53843	0.0014245	0.0144946	0.153	3543	tags=31%, list=15%, signal=37%
HALLMARK_ANDROGEN_RESPONSE	97	-0.4468	-1.47192	0.0121766	0.0280017	0.299	5025	tags=44%, list=21%, signal=56%
HALLMARK_MTORC1_SIGNALING	195	-0.40775	-1.46456	0.00286123	0.0282229	0.314	4628	tags=39%, list=19%, signal=48%
HALLMARK_PEROXISOME	96	-0.439503	-1.4344	0.0239234	0.0378019	0.417	2526	tags=24%, list=10%, signal=27%
HALLMARK_IL2_STAT5_SIGNALING	162	-0.394293	-1.38356	0.0159884	0.0603869	0.606	2449	tags=24%, list=10%, signal=27%
HALLMARK_EPITHELIAL_MESENCHYMAL_TRANSITION	154	-0.380991	-1.33075	0.0216763	0.0929113	0.766	2990	tags=21%, list=12%, signal=24%
HALLMARK_ALLOGRAFT_REJECTION	121	-0.389538	-1.31792	0.0412979	0.0994214	0.811	3292	tags=21%, list=13%, signal=25%
HALLMARK_MYOGENESIS	149	-0.37276	-1.29807	0.0563584	0.110908	0.857	5064	tags=33%, list=21%, signal=41%
HALLMARK_APICAL_SURFACE	36	-0.461361	-1.29011	0.107143	0.114281	0.885	2803	tags=31%, list=11%, signal=34%
HALLMARK_FATTY_ACID_METABOLISM	142	-0.362092	-1.26333	0.0684358	0.137687	0.944	3654	tags=26%, list=15%, signal=30%
HALLMARK_COAGULATION	90	-0.388792	-1.2582	0.102564	0.138687	0.948	3523	tags=22%, list=14%, signal=26%
HALLMARK_INTERFERON_ALPHA_RESPONSE	81	-0.383985	-1.23476	0.114706	0.160457	0.971	3362	tags=23%, list=14%, signal=27%
HALLMARK_P53_PATHWAY	184	-0.344446	-1.23262	0.0734072	0.156943	0.973	3411	tags=28%, list=14%, signal=32%
HALLMARK_MITOTIC_SPINDLE	198	-0.342021	-1.2263	0.0701262	0.159114	0.978	4455	tags=33%, list=18%, signal=40%
HALLMARK_UNFOLDED_PROTEIN_RESPONSE	109	-0.364248	-1.22466	0.109256	0.155427	0.978	4461	tags=36%, list=18%, signal=44%
HALLMARK_BILE_ACID_METABOLISM	95	-0.35733	-1.1821	0.155385	0.208562	0.994	3374	tags=25%, list=14%, signal=29%
HALLMARK_KRAS_SIGNALING_UP	150	-0.338177	-1.18151	0.129815	0.203333	0.994	2693	tags=19%, list=11%, signal=22%
HALLMARK_TNFA_SIGNALING_VIA_NFKB	169	-0.306335	-1.07219	0.310345	0.406394	1	2734	tags=20%, list=11%, signal=22%
HALLMARK_WNT_BETA_CATENIN_SIGNALING	35	-0.382775	-1.06578	0.354369	0.408407	1	3439	tags=31%, list=14%, signal=37%
HALLMARK_PANCREAS_BETA_CELLS	24	-0.410638	-1.05132	0.382979	0.430852	1	4461	tags=33%, list=18%, signal=41%
HALLMARK_APOPTOSIS	138	-0.299601	-1.03687	0.373004	0.453795	1	4690	tags=30%, list=19%, signal=37%
HALLMARK_PI3K_AKT_MTOR_SIGNALING	96	-0.316177	-1.03527	0.386667	0.445318	1	4346	tags=25%, list=18%, signal=30%
HALLMARK_HEDGEHOG_SIGNALING	32	-0.377038	-1.01921	0.415094	0.469833	1	2642	tags=22%, list=11%, signal=24%
HALLMARK_APICAL_JUNCTION	163	-0.288312	-1.01295	0.433962	0.472356	1	3039	tags=19%, list=12%, signal=22%
HALLMARK_CHOLESTEROL_HOMEOSTASIS	71	-0.314201	-1.00022	0.451718	0.490104	1	3180	tags=30%, list=13%, signal=34%
HALLMARK_REACTIVE_OXIGEN_SPECIES_PATHWAY	43	-0.349619	-0.999639	0.452218	0.479451	1	4866	tags=35%, list=20%, signal=43%
HALLMARK_INTERFERON_GAMMA_RESPONSE	156	-0.267993	-0.942616	0.580966	0.6002	1	4161	tags=21%, list=17%, signal=25%
HALLMARK_GLYCOLYSIS	185	-0.265657	-0.940408	0.608401	0.59098	1	3202	tags=23%, list=13%, signal=26%
