# Supplementary material for: MYC-Mediated Ribosomal Gene Expression Sensitizes Enzalutamide-resistant Prostate Cancer Cells to EP300/CREBBP Inhibitors
Source: Am J Pathol. 2021 Mar 8;191(6):1094–107. doi: 10.1016/j.ajpath.2021.02.017 (PMC12178334; doi:10.1016/j.ajpath.2021.02.017)
Supplement: Supplemental Table S5 [file mmc6.xlsx]

## Sheet: Tabelle1
Supplementary Table 5: GO analysis of overlap of downregulated genes after C646 or I-CBP112 treatment of DuCaP EnzaR cells compared to DMSO treated (pantherdb.org version 15.0, last accessed September 2020).
Analysis Type:	PANTHER Overrepresentation Test (Released 20200728)
Annotation Version and Release Date:	GO Ontology database DOI: 10.5281/zenodo.4081749 Released 2020-10-09
Analyzed List:	upload_1 (Homo sapiens)
Reference List:	Homo sapiens (all genes in database)
Test Type:	FISHER
Correction:	FDR
GO cellular component complete	Homo sapiens - REFLIST (20851)	upload_1 (424)	upload_1 (expected)	upload_1 (over/under)	upload_1 (fold Enrichment)	upload_1 (raw P-value)	upload_1 (FDR)
MCM complex (GO:0042555)	12	4	0.24	+	16.39	0.000234	0.0276
ribosomal subunit (GO:0044391)	191	13	3.88	+	3.35	0.000241	0.0269
ribosome (GO:0005840)	242	15	4.92	+	3.05	0.000216	0.0271
nucleoplasm (GO:0005654)	3991	123	81.16	+	1.52	1.48e-06	0.000593
organelle lumen (GO:0043233)	6118	173	124.41	+	1.39	6.74e-07	0.000676
intracellular organelle lumen (GO:0070013)	6118	173	124.41	+	1.39	6.74e-07	0.000451
membrane-enclosed lumen (GO:0031974)	6118	173	124.41	+	1.39	6.74e-07	0.000338
nuclear lumen (GO:0031981)	4992	140	101.51	+	1.38	2.71e-05	0.0068
intracellular non-membrane-bounded organelle (GO:0043232)	5304	146	107.86	+	1.35	4.89e-05	0.00892
non-membrane-bounded organelle (GO:0043228)	5307	146	107.92	+	1.35	4.92e-05	0.00823
cytosol (GO:0005829)	5305	143	107.88	+	1.33	0.000161	0.0216
nucleus (GO:0005634)	7603	194	154.61	+	1.25	0.000106	0.0152
intracellular membrane-bounded organelle (GO:0043231)	11304	273	229.86	+	1.19	3.33e-05	0.00742
cytoplasm (GO:0005737)	11958	284	243.16	+	1.17	6.87e-05	0.0106
intracellular organelle (GO:0043229)	13102	310	266.43	+	1.16	1.15e-05	0.00331
membrane-bounded organelle (GO:0043227)	12791	301	260.1	+	1.16	4.25e-05	0.00853
intracellular anatomical structure (GO:0005622)	14899	350	302.97	+	1.16	1.98e-07	0.000397
organelle (GO:0043226)	13908	325	282.82	+	1.15	1.11e-05	0.00372
