# Supplementary material for: MYC-Mediated Ribosomal Gene Expression Sensitizes Enzalutamide-resistant Prostate Cancer Cells to EP300/CREBBP Inhibitors
Source: Am J Pathol. 2021 Mar 8;191(6):1094–107. doi: 10.1016/j.ajpath.2021.02.017 (PMC12178334; doi:10.1016/j.ajpath.2021.02.017)
Supplement: Supplemental Table S6 [file mmc7.xlsx]

## Sheet: Tabelle1
Supplementary Table 6: GO analysis of downregulated genes after C646 treatment of DuCaP EnzaR cells compared to DMSO treated (pantherdb.org version 15.0, last accessed September 2020).
Analysis Type:	PANTHER Overrepresentation Test (Released 20200728)
Annotation Version and Release Date:	GO Ontology database DOI: 10.5281/zenodo.4081749 Released 2020-10-09
Analyzed List:	upload_1 (Homo sapiens)
Reference List:	Homo sapiens (all genes in database)
Test Type:	FISHER
Correction:	FDR
GO cellular component complete	Homo sapiens - REFLIST (20851)	upload_1 (732)	upload_1 (expected)	upload_1 (over/under)	upload_1 (fold Enrichment)	upload_1 (raw P-value)	upload_1 (FDR)
lateral plasma membrane (GO:0016328)	66	9	2.32	+	3.88	0.000961	0.0495
protein-DNA complex (GO:0032993)	179	18	6.28	+	2.86	0.000139	0.00994
ribosome (GO:0005840)	242	22	8.5	+	2.59	0.000104	0.00838
ribosomal subunit (GO:0044391)	191	17	6.71	+	2.54	0.000766	0.0427
mitochondrial matrix (GO:0005759)	483	35	16.96	+	2.06	0.000112	0.00865
organelle inner membrane (GO:0019866)	560	36	19.66	+	1.83	0.000803	0.0424
microtubule organizing center (GO:0005815)	799	49	28.05	+	1.75	0.000302	0.0189
mitochondrial envelope (GO:0005740)	787	48	27.63	+	1.74	0.000397	0.0241
mitochondrion (GO:0005739)	1656	96	58.14	+	1.65	2.49e-06	0.000312
envelope (GO:0031975)	1238	70	43.46	+	1.61	0.000145	0.01
organelle envelope (GO:0031967)	1238	70	43.46	+	1.61	0.000145	0.00968
microtubule cytoskeleton (GO:0015630)	1285	69	45.11	+	1.53	0.0008	0.0434
extracellular exosome (GO:0070062)	2098	109	73.65	+	1.48	6.6e-05	0.00576
extracellular vesicle (GO:1903561)	2119	110	74.39	+	1.48	5.51e-05	0.00526
extracellular organelle (GO:0043230)	2121	110	74.46	+	1.48	5.57e-05	0.00508
organelle membrane (GO:0031090)	3642	187	127.86	+	1.46	7.22e-08	1.21e-05
bounding membrane of organelle (GO:0098588)	2172	111	76.25	+	1.46	8.73e-05	0.0073
nucleoplasm (GO:0005654)	3991	202	140.11	+	1.44	5.26e-08	9.59e-06
vesicle (GO:0031982)	3939	196	138.28	+	1.42	2.92e-07	4.51e-05
cytosol (GO:0005829)	5305	262	186.24	+	1.41	1.15e-09	2.32e-07
organelle lumen (GO:0043233)	6118	295	214.78	+	1.37	5.67e-10	1.62e-07
intracellular organelle lumen (GO:0070013)	6118	295	214.78	+	1.37	5.67e-10	1.42e-07
membrane-enclosed lumen (GO:0031974)	6118	295	214.78	+	1.37	5.67e-10	1.26e-07
nuclear lumen (GO:0031981)	4992	231	175.25	+	1.32	4.67e-06	0.000552
endomembrane system (GO:0012505)	4664	209	163.74	+	1.28	0.000128	0.00953
intracellular membrane-bounded organelle (GO:0043231)	11304	500	396.84	+	1.26	2.94e-14	1.97e-11
protein-containing complex (GO:0032991)	5563	246	195.3	+	1.26	4.6e-05	0.00462
cytoplasm (GO:0005737)	11958	517	419.8	+	1.23	3.55e-13	1.42e-10
intracellular non-membrane-bounded organelle (GO:0043232)	5304	229	186.2	+	1.23	0.000479	0.0283
non-membrane-bounded organelle (GO:0043228)	5307	229	186.31	+	1.23	0.000482	0.0276
membrane-bounded organelle (GO:0043227)	12791	551	449.04	+	1.23	4.9e-15	4.91e-12
nucleus (GO:0005634)	7603	325	266.91	+	1.22	1.72e-05	0.00181
intracellular organelle (GO:0043229)	13102	552	459.96	+	1.2	1.26e-12	4.2e-10
organelle (GO:0043226)	13908	582	488.26	+	1.19	6.64e-14	3.33e-11
intracellular anatomical structure (GO:0005622)	14899	619	523.05	+	1.18	2.82e-16	5.66e-13
cellular anatomical entity (GO:0110165)	18825	695	660.87	+	1.05	6.81e-06	0.000759
cellular_component (GO:0005575)	18964	700	665.75	+	1.05	2.4e-06	0.000344
Unclassified (UNCLASSIFIED)	1887	32	66.25	-	0.48	2.4e-06	0.000321
external side of plasma membrane (GO:0009897)	439	3	15.41	-	0.19	0.000282	0.0183
