# Supplementary material for: MYC-Mediated Ribosomal Gene Expression Sensitizes Enzalutamide-resistant Prostate Cancer Cells to EP300/CREBBP Inhibitors
Source: Am J Pathol. 2021 Mar 8;191(6):1094–107. doi: 10.1016/j.ajpath.2021.02.017 (PMC12178334; doi:10.1016/j.ajpath.2021.02.017)
Supplement: Supplemental Table S7 [file mmc8.xlsx]

## Sheet: Tabelle1
Supplementary Table 7: GO analysis of downregulated genes after I-CBP112 treatment of DuCaP EnzaR cells compared to DMSO treated (pantherdb.org version 15.0, last accessed September 2020).
Analysis Type:	PANTHER Overrepresentation Test (Released 20200728)
Annotation Version and Release Date:	GO Ontology database DOI: 10.5281/zenodo.4081749 Released 2020-10-09
Analyzed List:	upload_1 (Homo sapiens)
Reference List:	Homo sapiens (all genes in database)
Test Type:	FISHER
Correction:	FDR
GO cellular component complete	Homo sapiens - REFLIST (20851)	upload_1 (1274)	upload_1 (expected)	upload_1 (over/under)	upload_1 (fold Enrichment)	upload_1 (raw P-value)	upload_1 (FDR)
Ctf18 RFC-like complex (GO:0031390)	8	5	0.49	+	10.23	0.000548	0.0186
CMG complex (GO:0071162)	10	6	0.61	+	9.82	0.000175	0.00763
MCM complex (GO:0042555)	12	7	0.73	+	9.55	5.63e-05	0.00269
DNA replication preinitiation complex (GO:0031261)	12	6	0.73	+	8.18	0.000367	0.0139
DNA polymerase complex (GO:0042575)	21	9	1.28	+	7.01	3.22e-05	0.00161
preribosome, small subunit precursor (GO:0030688)	16	6	0.98	+	6.14	0.00121	0.0385
nuclear replication fork (GO:0043596)	35	10	2.14	+	4.68	0.000194	0.00778
replication fork (GO:0005657)	67	18	4.09	+	4.4	1.3e-06	8.71e-05
organellar large ribosomal subunit (GO:0000315)	58	13	3.54	+	3.67	0.000184	0.00783
mitochondrial large ribosomal subunit (GO:0005762)	58	13	3.54	+	3.67	0.000184	0.00767
organellar ribosome (GO:0000313)	89	19	5.44	+	3.49	1.2e-05	0.000707
mitochondrial ribosome (GO:0005761)	89	19	5.44	+	3.49	1.2e-05	0.000687
mitochondrial intermembrane space (GO:0005758)	86	18	5.25	+	3.43	2.54e-05	0.00134
organelle envelope lumen (GO:0031970)	96	20	5.87	+	3.41	9.76e-06	0.000593
transcription repressor complex (GO:0017053)	78	14	4.77	+	2.94	0.000763	0.0255
nuclear chromosome, telomeric region (GO:0000784)	108	19	6.6	+	2.88	0.00012	0.00548
preribosome (GO:0030684)	81	14	4.95	+	2.83	0.00105	0.0347
large ribosomal subunit (GO:0015934)	118	20	7.21	+	2.77	0.000126	0.00563
chromosome, telomeric region (GO:0000781)	150	24	9.17	+	2.62	9.47e-05	0.00442
mitochondrial protein complex (GO:0098798)	268	42	16.37	+	2.56	2.35e-07	1.62e-05
ribosomal subunit (GO:0044391)	191	29	11.67	+	2.48	2.92e-05	0.0015
mitochondrial inner membrane (GO:0005743)	499	68	30.49	+	2.23	1.3e-08	1.24e-06
ribosome (GO:0005840)	242	32	14.79	+	2.16	0.000193	0.0079
adherens junction (GO:0005912)	174	23	10.63	+	2.16	0.00111	0.0361
mitochondrial matrix (GO:0005759)	483	63	29.51	+	2.13	1.9e-07	1.36e-05
organelle inner membrane (GO:0019866)	560	73	34.22	+	2.13	1.69e-08	1.48e-06
mitochondrial envelope (GO:0005740)	787	98	48.09	+	2.04	5.45e-10	6.84e-08
envelope (GO:0031975)	1238	148	75.64	+	1.96	1.77e-13	3.23e-11
organelle envelope (GO:0031967)	1238	148	75.64	+	1.96	1.77e-13	2.96e-11
mitochondrial membrane (GO:0031966)	739	86	45.15	+	1.9	1.04e-07	7.73e-06
chromosomal region (GO:0098687)	340	39	20.77	+	1.88	0.000483	0.0173
nuclear envelope (GO:0005635)	478	52	29.21	+	1.78	0.000201	0.00791
mitochondrion (GO:0005739)	1656	171	101.18	+	1.69	1.21e-10	1.73e-08
ribonucleoprotein complex (GO:1990904)	700	68	42.77	+	1.59	0.000483	0.017
nucleolus (GO:0005730)	945	91	57.74	+	1.58	5.23e-05	0.00256
anchoring junction (GO:0070161)	835	78	51.02	+	1.53	0.000472	0.0172
extracellular vesicle (GO:1903561)	2119	194	129.47	+	1.5	5.14e-08	4.3e-06
extracellular exosome (GO:0070062)	2098	192	128.19	+	1.5	5.96e-08	4.6e-06
extracellular organelle (GO:0043230)	2121	194	129.59	+	1.5	5.26e-08	4.22e-06
nucleoplasm (GO:0005654)	3991	362	243.85	+	1.48	1.03e-14	2.07e-12
organelle lumen (GO:0043233)	6118	521	373.81	+	1.39	1.75e-17	7.03e-15
intracellular organelle lumen (GO:0070013)	6118	521	373.81	+	1.39	1.75e-17	5.86e-15
membrane-enclosed lumen (GO:0031974)	6118	521	373.81	+	1.39	1.75e-17	5.02e-15
nuclear lumen (GO:0031981)	4992	415	305.01	+	1.36	1.59e-11	2.45e-09
intracellular non-membrane-bounded organelle (GO:0043232)	5304	421	324.08	+	1.3	4.16e-09	4.39e-07
non-membrane-bounded organelle (GO:0043228)	5307	421	324.26	+	1.3	5.04e-09	5.06e-07
extracellular space (GO:0005615)	3390	268	207.13	+	1.29	1.56e-05	0.00087
vesicle (GO:0031982)	3939	309	240.67	+	1.28	4.48e-06	0.000281
nucleus (GO:0005634)	7603	580	464.54	+	1.25	1.43e-10	1.92e-08
cytosol (GO:0005829)	5305	400	324.14	+	1.23	3.76e-06	0.000243
organelle membrane (GO:0031090)	3642	273	222.53	+	1.23	0.000432	0.016
intracellular membrane-bounded organelle (GO:0043231)	11304	834	690.68	+	1.21	3.1e-15	6.92e-13
membrane-bounded organelle (GO:0043227)	12791	941	781.53	+	1.2	5.95e-20	3.98e-17
cytoplasm (GO:0005737)	11958	875	730.64	+	1.2	7.15e-16	1.79e-13
organelle (GO:0043226)	13908	1009	849.78	+	1.19	1.08e-21	2.16e-18
intracellular organelle (GO:0043229)	13102	950	800.53	+	1.19	5.53e-18	2.77e-15
protein-containing complex (GO:0032991)	5563	401	339.9	+	1.18	0.000235	0.00906
intracellular anatomical structure (GO:0005622)	14899	1057	910.33	+	1.16	1.53e-20	1.53e-17
membrane (GO:0016020)	9948	672	607.82	+	1.11	0.000524	0.0181
cellular_component (GO:0005575)	18964	1216	1158.7	+	1.05	3.69e-09	4.12e-07
cellular anatomical entity (GO:0110165)	18825	1207	1150.21	+	1.05	1.66e-08	1.51e-06
Unclassified (UNCLASSIFIED)	1887	58	115.3	-	0.5	3.69e-09	4.36e-07
immunoglobulin complex (GO:0019814)	188	0	11.49	-	< 0.01	2.44e-05	0.00132
