# Supplementary material for: MYC-Mediated Ribosomal Gene Expression Sensitizes Enzalutamide-resistant Prostate Cancer Cells to EP300/CREBBP Inhibitors
Source: Am J Pathol. 2021 Mar 8;191(6):1094–107. doi: 10.1016/j.ajpath.2021.02.017 (PMC12178334; doi:10.1016/j.ajpath.2021.02.017)
Supplement: Supplemental Table S8 [file mmc9.xlsx]

## Sheet: Tabelle1
Supplementary Table 8: GO analysis of upregulated overlaping genes in DuCaP EnzaR and LNCaP EnzaR cells compared to parental (pantherdb.org version 15.0, last accessed September 2020).
Analysis Type:	PANTHER Overrepresentation Test (Released 20200728)
Annotation Version and Release Date:	GO Ontology database DOI: 10.5281/zenodo.4081749 Released 2020-10-09
Analyzed List:	upload_1 (Homo sapiens)
Reference List:	Homo sapiens (all genes in database)
Test Type:	FISHER
Correction:	FDR
GO cellular component complete	Homo sapiens - REFLIST (20851)	upload_1 (219)	upload_1 (expected)	upload_1 (over/under)	upload_1 (fold Enrichment)	upload_1 (raw P-value)	upload_1 (FDR)
polysomal ribosome (GO:0042788)	34	6	0.36	+	16.8	3.36e-06	0.000844
cytosolic small ribosomal subunit (GO:0022627)	48	7	0.5	+	13.88	1.58e-06	0.000529
cytosolic large ribosomal subunit (GO:0022625)	59	8	0.62	+	12.91	4.62e-07	0.000185
cytosolic ribosome (GO:0022626)	112	15	1.18	+	12.75	4.61e-12	9.25e-09
polysome (GO:0005844)	73	7	0.77	+	9.13	1.99e-05	0.00235
small ribosomal subunit (GO:0015935)	76	7	0.8	+	8.77	2.53e-05	0.00267
ribosomal subunit (GO:0044391)	191	15	2.01	+	7.48	4.45e-09	2.98e-06
basement membrane (GO:0005604)	101	7	1.06	+	6.6	0.000137	0.011
large ribosomal subunit (GO:0015934)	118	8	1.24	+	6.45	5.26e-05	0.00503
ribosome (GO:0005840)	242	15	2.54	+	5.9	8.57e-08	4.3e-05
neuron to neuron synapse (GO:0098984)	331	14	3.48	+	4.03	1.64e-05	0.00205
postsynaptic specialization (GO:0099572)	331	13	3.48	+	3.74	6.82e-05	0.00622
postsynaptic density (GO:0014069)	307	12	3.22	+	3.72	0.000135	0.0113
asymmetric synapse (GO:0032279)	313	12	3.29	+	3.65	0.000161	0.0124
endoplasmic reticulum lumen (GO:0005788)	313	12	3.29	+	3.65	0.000161	0.012
collagen-containing extracellular matrix (GO:0062023)	424	16	4.45	+	3.59	1.59e-05	0.00212
postsynapse (GO:0098794)	602	20	6.32	+	3.16	8.46e-06	0.00141
ribonucleoprotein complex (GO:1990904)	700	21	7.35	+	2.86	2.21e-05	0.00246
extracellular matrix (GO:0031012)	566	16	5.94	+	2.69	0.000408	0.0248
synapse (GO:0045202)	1309	29	13.75	+	2.11	0.000209	0.0131
extracellular exosome (GO:0070062)	2098	41	22.04	+	1.86	0.000108	0.0094
extracellular vesicle (GO:1903561)	2119	41	22.26	+	1.84	0.000178	0.0123
extracellular organelle (GO:0043230)	2121	41	22.28	+	1.84	0.000179	0.0119
cell junction (GO:0030054)	2073	40	21.77	+	1.84	0.000166	0.0119
cytosol (GO:0005829)	5305	88	55.72	+	1.58	2.38e-06	0.000681
vesicle (GO:0031982)	3939	62	41.37	+	1.5	0.0007	0.0413
cytoplasm (GO:0005737)	11958	169	125.6	+	1.35	1.36e-09	1.36e-06
membrane-bounded organelle (GO:0043227)	12791	164	134.35	+	1.22	3.41e-05	0.00342
organelle (GO:0043226)	13908	176	146.08	+	1.2	9.61e-06	0.00148
intracellular organelle (GO:0043229)	13102	164	137.61	+	1.19	0.000183	0.0119
intracellular anatomical structure (GO:0005622)	14899	185	156.49	+	1.18	1.06e-05	0.00152
cellular anatomical entity (GO:0110165)	18825	215	197.72	+	1.09	5.05e-06	0.000922
cellular_component (GO:0005575)	18964	216	199.18	+	1.08	3.91e-06	0.000871
Unclassified (UNCLASSIFIED)	1887	3	19.82	-	0.15	3.91e-06	0.000784
