# Supplementary material for: MYC-Mediated Ribosomal Gene Expression Sensitizes Enzalutamide-resistant Prostate Cancer Cells to EP300/CREBBP Inhibitors
Source: Am J Pathol. 2021 Mar 8;191(6):1094–107. doi: 10.1016/j.ajpath.2021.02.017 (PMC12178334; doi:10.1016/j.ajpath.2021.02.017)
Supplement: Supplemental Table S9 [file mmc10.xlsx]

## Sheet: Tabelle1
Supplementary Table 9: GO analysis of upregulated genes in DuCaP EnzaR cells compared to parental (pantherdb.org version 15.0, last accessed September 2020).
Analysis Type:	PANTHER Overrepresentation Test (Released 20200728)
Annotation Version and Release Date:	GO Ontology database DOI: 10.5281/zenodo.4081749 Released 2020-10-09
Analyzed List:	upload_1 (Homo sapiens)
Reference List:	Homo sapiens (all genes in database)
Test Type:	FISHER
Correction:	FDR
GO cellular component complete	Homo sapiens - REFLIST (20851)	upload_1 (1645)	upload_1 (expected)	upload_1 (over/under)	upload_1 (fold Enrichment)	upload_1 (raw P-value)	upload_1 (FDR)
apicolateral plasma membrane (GO:0016327)	19	7	1.5	+	4.67	0.00211	0.0497
polysomal ribosome (GO:0042788)	34	11	2.68	+	4.1	0.000308	0.00909
cytosolic large ribosomal subunit (GO:0022625)	59	19	4.65	+	4.08	2.44e-06	0.000119
cytosolic small ribosomal subunit (GO:0022627)	48	15	3.79	+	3.96	3.67e-05	0.00123
cytosolic ribosome (GO:0022626)	112	35	8.84	+	3.96	3.27e-10	3.64e-08
basement membrane (GO:0005604)	101	24	7.97	+	3.01	1.11e-05	0.000455
lateral plasma membrane (GO:0016328)	66	15	5.21	+	2.88	0.000706	0.0194
main axon (GO:0044304)	68	15	5.36	+	2.8	0.000919	0.0249
sarcolemma (GO:0042383)	138	27	10.89	+	2.48	6.83e-05	0.00214
ribosomal subunit (GO:0044391)	191	36	15.07	+	2.39	1.43e-05	0.000531
glutamatergic synapse (GO:0098978)	260	49	20.51	+	2.39	3.87e-07	2.77e-05
growth cone (GO:0030426)	181	34	14.28	+	2.38	1.79e-05	0.00063
focal adhesion (GO:0005925)	417	77	32.9	+	2.34	2.35e-10	2.78e-08
adherens junction (GO:0005912)	174	32	13.73	+	2.33	6.41e-05	0.00204
cell-substrate junction (GO:0030055)	424	77	33.45	+	2.3	5.32e-10	5.61e-08
neuron to neuron synapse (GO:0098984)	331	60	26.11	+	2.3	4.07e-08	3.27e-06
site of polarized growth (GO:0030427)	188	34	14.83	+	2.29	4.03e-05	0.00133
large ribosomal subunit (GO:0015934)	118	21	9.31	+	2.26	0.00148	0.0375
asymmetric synapse (GO:0032279)	313	55	24.69	+	2.23	4.46e-07	2.98e-05
postsynaptic density (GO:0014069)	307	53	24.22	+	2.19	1.05e-06	6.01e-05
distal axon (GO:0150034)	298	49	23.51	+	2.08	9.27e-06	0.000396
postsynaptic specialization (GO:0099572)	331	54	26.11	+	2.07	4e-06	0.000191
ribosome (GO:0005840)	242	39	19.09	+	2.04	0.000113	0.00347
collagen-containing extracellular matrix (GO:0062023)	424	68	33.45	+	2.03	4.09e-07	2.83e-05
extrinsic component of plasma membrane (GO:0019897)	175	28	13.81	+	2.03	0.00104	0.0278
anchoring junction (GO:0070161)	835	132	65.88	+	2	2e-12	5.74e-10
actin-based cell projection (GO:0098858)	225	35	17.75	+	1.97	0.00044	0.0126
ruffle (GO:0001726)	181	28	14.28	+	1.96	0.00186	0.0455
cell-cell junction (GO:0005911)	499	75	39.37	+	1.91	8.62e-07	5.24e-05
axon (GO:0030424)	642	95	50.65	+	1.88	5.29e-08	3.93e-06
synaptic membrane (GO:0097060)	365	54	28.8	+	1.88	5.71e-05	0.00185
postsynapse (GO:0098794)	602	87	47.49	+	1.83	5.12e-07	3.21e-05
extracellular matrix (GO:0031012)	566	81	44.65	+	1.81	2.36e-06	0.000118
contractile fiber (GO:0043292)	238	34	18.78	+	1.81	0.00211	0.0493
neuronal cell body (GO:0043025)	520	74	41.02	+	1.8	6.45e-06	0.000294
cell body (GO:0044297)	593	84	46.78	+	1.8	1.88e-06	9.94e-05
endoplasmic reticulum lumen (GO:0005788)	313	44	24.69	+	1.78	0.000652	0.0182
cell junction (GO:0030054)	2073	291	163.55	+	1.78	5.6e-20	3.75e-17
actin cytoskeleton (GO:0015629)	510	70	40.24	+	1.74	3.33e-05	0.00113
cell cortex (GO:0005938)	308	42	24.3	+	1.73	0.00173	0.0429
synapse (GO:0045202)	1309	177	103.27	+	1.71	5.87e-11	7.37e-09
dendrite (GO:0030425)	643	86	50.73	+	1.7	1.23e-05	0.000485
dendritic tree (GO:0097447)	645	86	50.89	+	1.69	1.27e-05	0.00049
somatodendritic compartment (GO:0036477)	873	114	68.87	+	1.66	9.46e-07	5.58e-05
perinuclear region of cytoplasm (GO:0048471)	733	94	57.83	+	1.63	2.18e-05	0.000754
cell leading edge (GO:0031252)	429	55	33.85	+	1.63	0.00105	0.0277
neuron projection (GO:0043005)	1386	176	109.35	+	1.61	5.6e-09	4.68e-07
extracellular exosome (GO:0070062)	2098	258	165.52	+	1.56	1.29e-11	2e-09
plasma membrane region (GO:0098590)	1228	151	96.88	+	1.56	4.58e-07	2.96e-05
extracellular vesicle (GO:1903561)	2119	260	167.17	+	1.56	1.2e-11	2.19e-09
extracellular organelle (GO:0043230)	2121	260	167.33	+	1.55	1.25e-11	2.09e-09
plasma membrane bounded cell projection (GO:0120025)	2256	271	177.98	+	1.52	3.14e-11	4.2e-09
cell projection (GO:0042995)	2354	281	185.71	+	1.51	2.38e-11	3.41e-09
endoplasmic reticulum (GO:0005783)	2009	236	158.5	+	1.49	5.41e-09	4.72e-07
Golgi apparatus (GO:0005794)	1619	181	127.73	+	1.42	8.58e-06	0.000383
vesicle (GO:0031982)	3939	439	310.76	+	1.41	1.34e-13	5.38e-11
cytoskeleton (GO:0005856)	2311	250	182.32	+	1.37	1.23e-06	6.86e-05
bounding membrane of organelle (GO:0098588)	2172	233	171.36	+	1.36	4.93e-06	0.00023
nuclear outer membrane-endoplasmic reticulum membrane network (GO:0042175)	1165	124	91.91	+	1.35	0.00165	0.0413
endomembrane system (GO:0012505)	4664	496	367.96	+	1.35	2.15e-12	5.4e-10
endoplasmic reticulum membrane (GO:0005789)	1142	121	90.1	+	1.34	0.00217	0.05
extracellular space (GO:0005615)	3390	356	267.45	+	1.33	4.38e-08	3.38e-06
cytoplasmic vesicle (GO:0031410)	2453	256	193.52	+	1.32	1.01e-05	0.000424
intracellular vesicle (GO:0097708)	2458	256	193.92	+	1.32	1.23e-05	0.000493
cytosol (GO:0005829)	5305	548	418.53	+	1.31	9.22e-12	1.85e-09
organelle subcompartment (GO:0031984)	1798	184	141.85	+	1.3	0.000589	0.0166
cytoplasm (GO:0005737)	11958	1171	943.4	+	1.24	6.88e-29	1.38e-25
extracellular region (GO:0005576)	4397	425	346.89	+	1.23	9.22e-06	0.000402
organelle membrane (GO:0031090)	3642	348	287.33	+	1.21	0.000223	0.00669
cell periphery (GO:0071944)	5954	554	469.73	+	1.18	1.35e-05	0.00051
plasma membrane (GO:0005886)	5837	543	460.5	+	1.18	1.77e-05	0.000634
intracellular anatomical structure (GO:0005622)	14899	1346	1175.43	+	1.15	6.06e-21	6.08e-18
membrane-bounded organelle (GO:0043227)	12791	1153	1009.12	+	1.14	1.14e-12	3.82e-10
organelle (GO:0043226)	13908	1253	1097.25	+	1.14	7.84e-16	3.93e-13
intracellular non-membrane-bounded organelle (GO:0043232)	5304	476	418.45	+	1.14	0.00208	0.0503
non-membrane-bounded organelle (GO:0043228)	5307	476	418.69	+	1.14	0.00209	0.0498
intracellular organelle (GO:0043229)	13102	1173	1033.66	+	1.13	3.51e-12	7.82e-10
membrane (GO:0016020)	9948	885	784.83	+	1.13	2.08e-06	0.000107
intracellular membrane-bounded organelle (GO:0043231)	11304	993	891.81	+	1.11	1.3e-06	7.06e-05
cellular anatomical entity (GO:0110165)	18825	1556	1485.16	+	1.05	8.98e-10	8.19e-08
cellular_component (GO:0005575)	18964	1565	1496.13	+	1.05	5.91e-10	5.93e-08
Unclassified (UNCLASSIFIED)	1887	80	148.87	-	0.54	5.91e-10	5.65e-08
chromosomal region (GO:0098687)	340	9	26.82	-	0.34	0.000168	0.00511
chromosome, centromeric region (GO:0000775)	202	4	15.94	-	0.25	0.00108	0.0282
condensed chromosome (GO:0000793)	222	4	17.51	-	0.23	0.000419	0.0122
immunoglobulin complex (GO:0019814)	188	1	14.83	-	0.07	1.58e-05	0.000575
immunoglobulin complex, circulating (GO:0042571)	95	0	7.49	-	< 0.01	0.00121	0.0312
