# Supplementary material for: MYC-Mediated Ribosomal Gene Expression Sensitizes Enzalutamide-resistant Prostate Cancer Cells to EP300/CREBBP Inhibitors
Source: Am J Pathol. 2021 Mar 8;191(6):1094–107. doi: 10.1016/j.ajpath.2021.02.017 (PMC12178334; doi:10.1016/j.ajpath.2021.02.017)
Supplement: Supplemental Table S10 [file mmc11.xlsx]

## Sheet: Tabelle1
Supplementary Table 10: GO analysis of upregulated genes in LNCaP EnzaR cells compared to parental (pantherdb.org version 15.0, last accessed September 2020).
Analysis Type:	PANTHER Overrepresentation Test (Released 20200728)
Annotation Version and Release Date:	GO Ontology database DOI: 10.5281/zenodo.4081749 Released 2020-10-09
Analyzed List:	upload_1 (Homo sapiens)
Reference List:	Homo sapiens (all genes in database)
Test Type:	FISHER
Correction:	FDR
GO cellular component complete	Homo sapiens - REFLIST (20851)	upload_1 (1797)	upload_1 (expected)	upload_1 (over/under)	upload_1 (fold Enrichment)	upload_1 (raw P-value)	upload_1 (FDR)
nuclear pore central transport channel (GO:0044613)	7	5	0.6	+	8.29	0.00154	0.0373
cytosolic small ribosomal subunit (GO:0022627)	48	21	4.14	+	5.08	4.53e-08	2.84e-06
polysomal ribosome (GO:0042788)	34	14	2.93	+	4.78	1.37e-05	0.000596
chaperone complex (GO:0101031)	25	9	2.15	+	4.18	0.00103	0.0266
small ribosomal subunit (GO:0015935)	76	27	6.55	+	4.12	2.04e-08	1.37e-06
cytosolic ribosome (GO:0022626)	112	39	9.65	+	4.04	2.6e-11	2.17e-09
nuclear pore (GO:0005643)	85	29	7.33	+	3.96	1.29e-08	8.95e-07
cytosolic large ribosomal subunit (GO:0022625)	59	19	5.08	+	3.74	8e-06	0.000365
polysome (GO:0005844)	73	23	6.29	+	3.66	1.26e-06	6.66e-05
host cellular component (GO:0018995)	60	17	5.17	+	3.29	9.04e-05	0.00336
host cell (GO:0043657)	60	17	5.17	+	3.29	9.04e-05	0.0033
small-subunit processome (GO:0032040)	39	11	3.36	+	3.27	0.00158	0.0377
GABA-ergic synapse (GO:0098982)	47	12	4.05	+	2.96	0.00202	0.0476
ribosomal subunit (GO:0044391)	191	48	16.46	+	2.92	1.79e-09	1.33e-07
preribosome (GO:0030684)	81	20	6.98	+	2.86	0.000115	0.00403
Sm-like protein family complex (GO:0120114)	79	18	6.81	+	2.64	0.000889	0.0238
ribosome (GO:0005840)	242	54	20.86	+	2.59	7.05e-09	5.05e-07
ribonucleoprotein complex (GO:1990904)	700	144	60.33	+	2.39	9.12e-19	1.08e-16
nuclear DNA-directed RNA polymerase complex (GO:0055029)	112	23	9.65	+	2.38	0.00056	0.0168
RNA polymerase complex (GO:0030880)	117	24	10.08	+	2.38	0.000405	0.0125
DNA-directed RNA polymerase complex (GO:0000428)	113	23	9.74	+	2.36	0.000591	0.0172
melanosome (GO:0042470)	106	21	9.14	+	2.3	0.00133	0.0329
pigment granule (GO:0048770)	106	21	9.14	+	2.3	0.00133	0.0325
condensed chromosome, centromeric region (GO:0000779)	122	24	10.51	+	2.28	0.000575	0.017
organelle outer membrane (GO:0031968)	226	44	19.48	+	2.26	6.46e-06	0.000316
transferase complex, transferring phosphorus-containing groups (GO:0061695)	262	51	22.58	+	2.26	8.03e-07	4.6e-05
outer membrane (GO:0019867)	228	44	19.65	+	2.24	6.95e-06	0.000332
nuclear envelope (GO:0005635)	478	91	41.2	+	2.21	1.01e-10	8.07e-09
mitochondrial outer membrane (GO:0005741)	200	37	17.24	+	2.15	8.16e-05	0.00315
kinetochore (GO:0000776)	137	25	11.81	+	2.12	0.00117	0.0296
nucleolus (GO:0005730)	945	166	81.44	+	2.04	9.82e-16	9.85e-14
spliceosomal complex (GO:0005681)	196	33	16.89	+	1.95	0.000793	0.0221
chromosome, centromeric region (GO:0000775)	202	34	17.41	+	1.95	0.00063	0.018
condensed chromosome (GO:0000793)	222	37	19.13	+	1.93	0.000456	0.0139
nuclear membrane (GO:0031965)	305	50	26.29	+	1.9	6.58e-05	0.00264
envelope (GO:0031975)	1238	195	106.69	+	1.83	4.39e-14	4.2e-12
organelle envelope (GO:0031967)	1238	195	106.69	+	1.83	4.39e-14	4.01e-12
focal adhesion (GO:0005925)	417	63	35.94	+	1.75	7.63e-05	0.003
mitochondrial matrix (GO:0005759)	483	72	41.63	+	1.73	3.22e-05	0.00132
cell-substrate junction (GO:0030055)	424	63	36.54	+	1.72	0.000122	0.00421
chromosomal region (GO:0098687)	340	49	29.3	+	1.67	0.00122	0.0307
endoplasmic reticulum lumen (GO:0005788)	313	45	26.98	+	1.67	0.00211	0.0492
spindle (GO:0005819)	377	54	32.49	+	1.66	0.000812	0.0223
mitochondrial envelope (GO:0005740)	787	110	67.83	+	1.62	4.97e-06	0.000249
mitochondrial membrane (GO:0031966)	739	103	63.69	+	1.62	9.16e-06	0.000408
transferase complex (GO:1990234)	795	110	68.52	+	1.61	7.38e-06	0.000344
nucleoplasm (GO:0005654)	3991	538	343.96	+	1.56	9.99e-26	1.67e-23
mitochondrion (GO:0005739)	1656	223	142.72	+	1.56	4.81e-10	3.71e-08
organelle inner membrane (GO:0019866)	560	72	48.26	+	1.49	0.00211	0.0487
perinuclear region of cytoplasm (GO:0048471)	733	94	63.17	+	1.49	0.000386	0.0121
cytosol (GO:0005829)	5305	674	457.2	+	1.47	4.83e-27	8.8e-25
nuclear body (GO:0016604)	796	101	68.6	+	1.47	0.000317	0.0103
nuclear lumen (GO:0031981)	4992	633	430.23	+	1.47	1.28e-24	1.97e-22
nuclear outer membrane-endoplasmic reticulum membrane network (GO:0042175)	1165	147	100.4	+	1.46	1.88e-05	0.000804
anchoring junction (GO:0070161)	835	105	71.96	+	1.46	0.000337	0.0107
organelle lumen (GO:0043233)	6118	768	527.27	+	1.46	1.19e-30	2.99e-28
intracellular organelle lumen (GO:0070013)	6118	768	527.27	+	1.46	1.19e-30	2.65e-28
membrane-enclosed lumen (GO:0031974)	6118	768	527.27	+	1.46	1.19e-30	2.39e-28
endoplasmic reticulum (GO:0005783)	2009	251	173.14	+	1.45	2.17e-08	1.4e-06
catalytic complex (GO:1902494)	1411	171	121.6	+	1.41	2.59e-05	0.00108
endoplasmic reticulum subcompartment (GO:0098827)	1147	138	98.85	+	1.4	0.000237	0.00807
extracellular exosome (GO:0070062)	2098	252	180.81	+	1.39	4.34e-07	2.56e-05
nucleus (GO:0005634)	7603	913	655.25	+	1.39	2.27e-32	6.52e-30
endoplasmic reticulum membrane (GO:0005789)	1142	137	98.42	+	1.39	0.000283	0.00931
extracellular vesicle (GO:1903561)	2119	252	182.62	+	1.38	9.02e-07	5.03e-05
extracellular organelle (GO:0043230)	2121	252	182.79	+	1.38	9.12e-07	4.95e-05
intracellular non-membrane-bounded organelle (GO:0043232)	5304	618	457.11	+	1.35	7.94e-16	8.85e-14
non-membrane-bounded organelle (GO:0043228)	5307	618	457.37	+	1.35	8.09e-16	8.55e-14
protein-containing complex (GO:0032991)	5563	631	479.44	+	1.32	5.46e-14	4.76e-12
chromosome (GO:0005694)	2034	229	175.3	+	1.31	8.16e-05	0.00309
intracellular membrane-bounded organelle (GO:0043231)	11304	1272	974.21	+	1.31	2.3e-43	1.15e-40
membrane-bounded organelle (GO:0043227)	12791	1396	1102.37	+	1.27	6.79e-46	6.81e-43
cytoplasm (GO:0005737)	11958	1289	1030.58	+	1.25	1.1e-33	3.68e-31
intracellular organelle (GO:0043229)	13102	1407	1129.17	+	1.25	5.23e-42	2.1e-39
organelle (GO:0043226)	13908	1474	1198.63	+	1.23	2.17e-44	1.45e-41
intracellular anatomical structure (GO:0005622)	14899	1564	1284.04	+	1.22	2.99e-52	5.99e-49
endomembrane system (GO:0012505)	4664	489	401.96	+	1.22	4.06e-06	0.000209
organelle membrane (GO:0031090)	3642	377	313.88	+	1.2	0.000242	0.00809
cellular anatomical entity (GO:0110165)	18825	1733	1622.39	+	1.07	6.48e-22	8.12e-20
cellular_component (GO:0005575)	18964	1745	1634.37	+	1.07	5.28e-24	7.06e-22
plasma membrane protein complex (GO:0098797)	723	37	62.31	-	0.59	0.00101	0.0262
plasma membrane signaling receptor complex (GO:0098802)	325	11	28.01	-	0.39	0.000706	0.02
Unclassified (UNCLASSIFIED)	1887	52	162.63	-	0.32	5.28e-24	7.56e-22
intermediate filament (GO:0005882)	227	6	19.56	-	0.31	0.000897	0.0237
T cell receptor complex (GO:0042101)	151	1	13.01	-	0.08	0.000108	0.00386
immunoglobulin complex (GO:0019814)	188	0	16.2	-	< 0.01	3.81e-07	2.32e-05
immunoglobulin complex, circulating (GO:0042571)	95	0	8.19	-	< 0.01	0.000817	0.0221
