# Supplementary material for: MYC-Mediated Ribosomal Gene Expression Sensitizes Enzalutamide-resistant Prostate Cancer Cells to EP300/CREBBP Inhibitors
Source: Am J Pathol. 2021 Mar 8;191(6):1094–107. doi: 10.1016/j.ajpath.2021.02.017 (PMC12178334; doi:10.1016/j.ajpath.2021.02.017)
Supplement: Supplemental Table S11 [file mmc12.xlsx]

## Sheet: Tabelle1
Supplementary Table 11: Positively and negatively enriched GSEA gene signatures in DuCaP EnzaR cells compared to parental.
NAME	SIZE	ES	NES	NOM p-val	FDR q-val	FWER p-val	RANK AT MAX	LEADING EDGE
HALLMARK_E2F_TARGETS	195	0.695624	2.52048	0	0	0	5050	tags=74%, list=21%, signal=92%
HALLMARK_G2M_CHECKPOINT	193	0.622844	2.27019	0	0	0	3722	tags=53%, list=15%, signal=62%
HALLMARK_MYC_TARGETS_V1	195	0.573427	2.10254	0	0	0	5281	tags=56%, list=22%, signal=71%
HALLMARK_OXIDATIVE_PHOSPHORYLATION	181	0.545596	1.95798	0	0	0	5742	tags=57%, list=24%, signal=74%
HALLMARK_CHOLESTEROL_HOMEOSTASIS	71	0.618331	1.94311	0	0	0	1612	tags=37%, list=7%, signal=39%
HALLMARK_MTORC1_SIGNALING	196	0.528084	1.93209	0	0	0	5281	tags=53%, list=22%, signal=67%
HALLMARK_ADIPOGENESIS	178	0.489075	1.75073	0	0.00232668	0.012	5553	tags=52%, list=23%, signal=66%
HALLMARK_ANGIOGENESIS	25	0.667799	1.73633	0	0.00273746	0.016	991	tags=32%, list=4%, signal=33%
HALLMARK_DNA_REPAIR	137	0.457313	1.60387	0.00378788	0.0128096	0.083	3586	tags=34%, list=15%, signal=40%
HALLMARK_UV_RESPONSE_UP	138	0.439792	1.53591	0.00195695	0.0219679	0.151	3529	tags=35%, list=14%, signal=40%
HALLMARK_UNFOLDED_PROTEIN_RESPONSE	109	0.446879	1.50692	0.00383142	0.0286225	0.207	5516	tags=42%, list=23%, signal=54%
HALLMARK_SPERMATOGENESIS	102	0.435797	1.4764	0.00744879	0.03589	0.268	3904	tags=36%, list=16%, signal=43%
HALLMARK_BILE_ACID_METABOLISM	93	0.442148	1.45785	0.00779727	0.0406376	0.321	3784	tags=34%, list=16%, signal=41%
HALLMARK_FATTY_ACID_METABOLISM	139	0.396362	1.36966	0.0191571	0.0841425	0.589	2941	tags=37%, list=12%, signal=41%
HALLMARK_KRAS_SIGNALING_UP	151	0.390997	1.36634	0.0154143	0.0808505	0.6	1751	tags=20%, list=7%, signal=21%
HALLMARK_MYC_TARGETS_V2	58	0.443385	1.36394	0.0609982	0.0769591	0.606	4295	tags=40%, list=18%, signal=48%
HALLMARK_COAGULATION	85	0.401474	1.30742	0.0767754	0.116397	0.781	1236	tags=15%, list=5%, signal=16%
HALLMARK_PI3K_AKT_MTOR_SIGNALING	98	0.380003	1.2743	0.0615079	0.1433	0.862	5039	tags=35%, list=21%, signal=44%
HALLMARK_PEROXISOME	95	0.381796	1.25383	0.0921305	0.16035	0.905	4608	tags=46%, list=19%, signal=57%
HALLMARK_PANCREAS_BETA_CELLS	24	0.475692	1.23742	0.16888	0.172297	0.927	2901	tags=42%, list=12%, signal=47%
HALLMARK_ANDROGEN_RESPONSE	97	0.373207	1.23375	0.10397	0.167903	0.931	1856	tags=27%, list=8%, signal=29%
HALLMARK_UV_RESPONSE_DN	126	0.359321	1.23231	0.0833333	0.161792	0.935	1170	tags=15%, list=5%, signal=16%
HALLMARK_XENOBIOTIC_METABOLISM	160	0.34476	1.23076	0.0690335	0.156155	0.937	2196	tags=21%, list=9%, signal=23%
HALLMARK_WNT_BETA_CATENIN_SIGNALING	35	0.437231	1.21472	0.198459	0.169585	0.954	3245	tags=31%, list=13%, signal=36%
HALLMARK_GLYCOLYSIS	185	0.332332	1.20145	0.0932836	0.178891	0.963	4530	tags=34%, list=19%, signal=41%
HALLMARK_ESTROGEN_RESPONSE_LATE	172	0.321694	1.16462	0.142035	0.224961	0.985	2923	tags=28%, list=12%, signal=31%
HALLMARK_HYPOXIA	175	0.31424	1.1234	0.204007	0.285214	0.996	1691	tags=14%, list=7%, signal=15%
HALLMARK_ALLOGRAFT_REJECTION	118	0.321426	1.10585	0.231068	0.310011	0.996	1908	tags=14%, list=8%, signal=15%
HALLMARK_INTERFERON_GAMMA_RESPONSE	153	0.302555	1.07847	0.266802	0.351359	0.999	3712	tags=24%, list=15%, signal=28%
HALLMARK_APICAL_JUNCTION	164	0.301885	1.07549	0.289017	0.345998	0.999	2716	tags=19%, list=11%, signal=21%
HALLMARK_HEME_METABOLISM	170	0.300679	1.07279	0.293774	0.34019	1	4857	tags=32%, list=20%, signal=39%
HALLMARK_MITOTIC_SPINDLE	198	0.293854	1.06717	0.287908	0.340012	1	4876	tags=33%, list=20%, signal=41%
HALLMARK_COMPLEMENT	139	0.291055	1.00615	0.432075	0.460051	1	3743	tags=25%, list=15%, signal=30%
HALLMARK_INTERFERON_ALPHA_RESPONSE	80	0.29635	0.961047	0.525591	0.554661	1	2404	tags=19%, list=10%, signal=21%
HALLMARK_PROTEIN_SECRETION	94	0.252575	0.845509	0.804971	0.822624	1	5108	tags=29%, list=21%, signal=36%
HALLMARK_EPITHELIAL_MESENCHYMAL_TRANSITION	156	-0.456547	-1.63657	0	0.060622	0.094	1321	tags=17%, list=5%, signal=18%
HALLMARK_IL6_JAK_STAT3_SIGNALING	60	-0.421841	-1.29825	0.0949495	0.482173	0.779	840	tags=10%, list=3%, signal=10%
HALLMARK_ESTROGEN_RESPONSE_EARLY	180	-0.345339	-1.2637	0.0425963	0.414999	0.859	2544	tags=27%, list=10%, signal=30%
HALLMARK_APOPTOSIS	134	-0.358589	-1.24598	0.0914761	0.354138	0.899	4398	tags=32%, list=18%, signal=39%
HALLMARK_KRAS_SIGNALING_DN	123	-0.362598	-1.23178	0.0954357	0.313104	0.915	1873	tags=20%, list=8%, signal=22%
HALLMARK_MYOGENESIS	149	-0.347793	-1.22735	0.0915033	0.268794	0.924	4090	tags=37%, list=17%, signal=44%
HALLMARK_NOTCH_SIGNALING	30	-0.442395	-1.2074	0.193617	0.267086	0.95	3063	tags=30%, list=13%, signal=34%
HALLMARK_TGF_BETA_SIGNALING	50	-0.389652	-1.16548	0.223577	0.309073	0.98	2685	tags=30%, list=11%, signal=34%
HALLMARK_TNFA_SIGNALING_VIA_NFKB	164	-0.321151	-1.15562	0.150407	0.293622	0.986	3166	tags=24%, list=13%, signal=28%
HALLMARK_IL2_STAT5_SIGNALING	160	-0.321721	-1.14413	0.1841	0.285317	0.992	1884	tags=18%, list=8%, signal=19%
HALLMARK_INFLAMMATORY_RESPONSE	132	-0.325969	-1.13563	0.188406	0.272717	0.994	3216	tags=21%, list=13%, signal=24%
HALLMARK_HEDGEHOG_SIGNALING	31	-0.408856	-1.11878	0.297694	0.280194	0.997	4314	tags=42%, list=18%, signal=51%
HALLMARK_P53_PATHWAY	184	-0.298276	-1.07989	0.247379	0.326228	0.999	4295	tags=32%, list=18%, signal=39%
HALLMARK_APICAL_SURFACE	36	-0.376025	-1.06125	0.354251	0.339397	1	2138	tags=31%, list=9%, signal=33%
HALLMARK_REACTIVE_OXIGEN_SPECIES_PATHWAY	44	-0.301243	-0.880304	0.674044	0.736862	1	2426	tags=20%, list=10%, signal=23%
