# Supplementary material for: MYC-Mediated Ribosomal Gene Expression Sensitizes Enzalutamide-resistant Prostate Cancer Cells to EP300/CREBBP Inhibitors
Source: Am J Pathol. 2021 Mar 8;191(6):1094–107. doi: 10.1016/j.ajpath.2021.02.017 (PMC12178334; doi:10.1016/j.ajpath.2021.02.017)
Supplement: Supplemental Table S12 [file mmc13.xlsx]

## Sheet: Tabelle1
Supplementary Table 12: Positively and negatively enriched GSEA gene signatures in LNCaP EnzaR cells compared to parental.
NAME	SIZE	ES	NES	NOM p-val	FDR q-val	FWER p-val	RANK AT MAX	LEADING EDGE
HALLMARK_MYC_TARGETS_V1	195	0.540542	2.05428	0	0	0	6641	tags=56%, list=25%, signal=74%
HALLMARK_MYC_TARGETS_V2	58	0.618099	1.95167	0	0	0	5574	tags=64%, list=21%, signal=80%
HALLMARK_E2F_TARGETS	194	0.476707	1.80661	0	0.00212706	0.005	5608	tags=45%, list=21%, signal=56%
HALLMARK_G2M_CHECKPOINT	193	0.41261	1.57334	0	0.0223115	0.078	6004	tags=46%, list=22%, signal=59%
HALLMARK_UV_RESPONSE_UP	142	0.383399	1.40161	0.00630915	0.0879802	0.327	3144	tags=23%, list=12%, signal=25%
HALLMARK_TGF_BETA_SIGNALING	52	0.420986	1.29968	0.104859	0.16953	0.596	4295	tags=31%, list=16%, signal=37%
HALLMARK_MTORC1_SIGNALING	195	0.320482	1.22519	0.0747331	0.265806	0.824	3211	tags=22%, list=12%, signal=25%
HALLMARK_ANDROGEN_RESPONSE	96	0.352055	1.2211	0.106742	0.238862	0.831	2351	tags=21%, list=9%, signal=23%
HALLMARK_KRAS_SIGNALING_DN	135	0.318093	1.18283	0.130178	0.291369	0.91	2707	tags=21%, list=10%, signal=24%
HALLMARK_P53_PATHWAY	186	0.294436	1.1059	0.199336	0.441677	0.979	3257	tags=20%, list=12%, signal=23%
HALLMARK_COAGULATION	98	0.306817	1.07535	0.304734	0.487841	0.991	2630	tags=16%, list=10%, signal=18%
HALLMARK_CHOLESTEROL_HOMEOSTASIS	70	0.319581	1.0554	0.326975	0.503627	0.995	4248	tags=31%, list=16%, signal=37%
HALLMARK_ALLOGRAFT_REJECTION	126	0.293659	1.0552	0.320513	0.465211	0.995	4370	tags=23%, list=16%, signal=27%
HALLMARK_BILE_ACID_METABOLISM	101	0.284473	0.990056	0.449865	0.635401	1	3519	tags=19%, list=13%, signal=22%
HALLMARK_DNA_REPAIR	137	0.265361	0.975105	0.51735	0.646896	1	5263	tags=30%, list=20%, signal=37%
HALLMARK_INTERFERON_ALPHA_RESPONSE	81	0.285716	0.958113	0.545206	0.659598	1	1817	tags=15%, list=7%, signal=16%
HALLMARK_OXIDATIVE_PHOSPHORYLATION	181	0.224435	0.855438	0.881098	0.912787	1	5513	tags=27%, list=21%, signal=33%
HALLMARK_UNFOLDED_PROTEIN_RESPONSE	109	0.22995	0.818195	0.894737	0.937303	1	5925	tags=30%, list=22%, signal=39%
HALLMARK_REACTIVE_OXIGEN_SPECIES_PATHWAY	44	0.272005	0.813011	0.780105	0.896173	1	6228	tags=39%, list=23%, signal=50%
HALLMARK_ANGIOGENESIS	29	-0.744291	-1.91142	0.00172117	0.000837838	0.001	1784	tags=41%, list=7%, signal=44%
HALLMARK_UV_RESPONSE_DN	133	-0.483404	-1.61596	0.0014881	0.0473967	0.096	3323	tags=33%, list=12%, signal=38%
HALLMARK_INFLAMMATORY_RESPONSE	151	-0.466652	-1.55539	0.0074184	0.0607311	0.176	2427	tags=21%, list=9%, signal=23%
HALLMARK_KRAS_SIGNALING_UP	155	-0.45084	-1.53172	0.00593472	0.0600672	0.227	2721	tags=25%, list=10%, signal=27%
HALLMARK_NOTCH_SIGNALING	29	-0.546304	-1.41808	0.0725953	0.151901	0.568	831	tags=14%, list=3%, signal=14%
HALLMARK_TNFA_SIGNALING_VIA_NFKB	174	-0.403942	-1.39	0.0186782	0.168527	0.674	2069	tags=22%, list=8%, signal=24%
HALLMARK_ESTROGEN_RESPONSE_LATE	185	-0.392472	-1.37198	0.0213371	0.169765	0.747	2685	tags=25%, list=10%, signal=27%
HALLMARK_PROTEIN_SECRETION	94	-0.413136	-1.32172	0.0671756	0.228582	0.861	4935	tags=35%, list=18%, signal=43%
HALLMARK_MITOTIC_SPINDLE	196	-0.380218	-1.3166	0.0440967	0.212262	0.874	3934	tags=26%, list=15%, signal=30%
HALLMARK_APICAL_JUNCTION	172	-0.381637	-1.30777	0.0548341	0.203029	0.885	3409	tags=26%, list=13%, signal=29%
HALLMARK_MYOGENESIS	164	-0.375316	-1.27986	0.0567376	0.230097	0.929	2246	tags=19%, list=8%, signal=21%
HALLMARK_APOPTOSIS	142	-0.382184	-1.27845	0.0803443	0.212524	0.93	5088	tags=33%, list=19%, signal=41%
HALLMARK_EPITHELIAL_MESENCHYMAL_TRANSITION	168	-0.371887	-1.27177	0.0678211	0.207049	0.941	2382	tags=22%, list=9%, signal=24%
HALLMARK_IL2_STAT5_SIGNALING	173	-0.364793	-1.25352	0.0634218	0.220626	0.96	2365	tags=19%, list=9%, signal=21%
HALLMARK_COMPLEMENT	159	-0.368934	-1.25194	0.0936107	0.208159	0.96	4127	tags=26%, list=15%, signal=31%
HALLMARK_XENOBIOTIC_METABOLISM	164	-0.361153	-1.23494	0.0956652	0.221757	0.972	2126	tags=15%, list=8%, signal=16%
HALLMARK_PI3K_AKT_MTOR_SIGNALING	100	-0.388952	-1.23006	0.129952	0.217039	0.975	4858	tags=27%, list=18%, signal=33%
HALLMARK_HEDGEHOG_SIGNALING	33	-0.448844	-1.19985	0.219298	0.252435	0.992	2618	tags=30%, list=10%, signal=34%
HALLMARK_PEROXISOME	98	-0.372977	-1.19935	0.151002	0.240338	0.992	5260	tags=31%, list=20%, signal=38%
HALLMARK_SPERMATOGENESIS	104	-0.369641	-1.18731	0.171472	0.247995	0.996	3862	tags=19%, list=14%, signal=22%
HALLMARK_PANCREAS_BETA_CELLS	25	-0.47251	-1.1784	0.260563	0.249243	0.996	696	tags=12%, list=3%, signal=12%
HALLMARK_HEME_METABOLISM	174	-0.324932	-1.12246	0.208274	0.338166	1	4185	tags=23%, list=16%, signal=27%
HALLMARK_IL6_JAK_STAT3_SIGNALING	67	-0.371228	-1.11564	0.276873	0.338199	1	5179	tags=34%, list=19%, signal=42%
HALLMARK_ESTROGEN_RESPONSE_EARLY	188	-0.31686	-1.09175	0.270308	0.369982	1	2685	tags=20%, list=10%, signal=22%
HALLMARK_HYPOXIA	178	-0.309809	-1.07393	0.288406	0.390844	1	2287	tags=20%, list=9%, signal=21%
HALLMARK_GLYCOLYSIS	192	-0.308777	-1.05993	0.320728	0.404667	1	3350	tags=19%, list=12%, signal=22%
HALLMARK_WNT_BETA_CATENIN_SIGNALING	37	-0.388703	-1.05277	0.377076	0.403951	1	2251	tags=14%, list=8%, signal=15%
HALLMARK_FATTY_ACID_METABOLISM	144	-0.310933	-1.03791	0.388972	0.419335	1	3567	tags=25%, list=13%, signal=29%
HALLMARK_APICAL_SURFACE	38	-0.380256	-1.0353	0.391015	0.409934	1	2651	tags=24%, list=10%, signal=26%
HALLMARK_ADIPOGENESIS	179	-0.295634	-1.0186	0.407781	0.429487	1	4449	tags=22%, list=17%, signal=26%
HALLMARK_INTERFERON_GAMMA_RESPONSE	162	-0.293518	-0.996374	0.473833	0.461319	1	2425	tags=16%, list=9%, signal=18%
